# Supplementary material for: Feminizing Wolbachia influence microbiota composition in the terrestrial isopod Armadillidium vulgare
Source: Sci Rep. 2018 May 3;8:6998. doi: 10.1038/s41598-018-25450-4 (PMC5934373; doi:10.1038/s41598-018-25450-4)
Supplement: Supplementary file 2 — Table S2 [file 41598_2018_25450_MOESM2_ESM.xlsx]

## Sheet: Sheet1
			All populations					Laboratory					Availles				Plaine Mothaise
Phylum	Class	Genus	Wolbachia -	Wolbachia +	wVulC	wVulM	wVulP	Wolbachia -	Wolbachia +	wVulC	wVulM	wVulP	Wolbachia -	Wolbachia +	wVulC	wVulM	Wolbachia -	Wolbachia +	♀ wVulC	♂ wVulC
Acidobacteria	Acidobacteria		102	49	19	25	5	44	10	5	0	5	39	32	7	25	19	7	5	2
		Bryobacter	3	10	10	0	0	0	5	5	0	0	0	0	0	0	3	5	5	0
		Ca. Chloracidobacterium	42	9	4	0	5	42	5	0	0	5	0	4	4	0	0	0	0	0
		Unidentified	57	30	5	25	0	2	0	0	0	0	39	28	3	25	16	2	0	2
Actinobacteria			2869	1799	1001	480	318	738	861	307	236	318	574	431	187	244	1557	507	350	157
	Acidimicrobiia		26	59	28	22	9	6	16	5	2	9	15	31	11	20	5	12	7	5
		Lamia	6	10	2	8	0	0	0	0	0	0	6	10	2	8	0	0	0	0
		Ilumatobacter	8	25	12	7	6	0	10	2	2	6	3	5	0	5	5	10	7	3
		Unidentified	12	24	14	7	3	6	6	3	0	3	6	16	9	7	0	2	0	2
	Actinobacteria		2813	1718	957	452	309	729	837	296	232	309	537	388	168	220	1547	493	343	150
		Actinomyces	77	13	13	0	0	0	3	3	0	0	6	0	0	0	71	10	8	2
		Actinotalea	0	3	3	0	0	0	0	0	0	0	0	0	0	0	0	3	3	0
		Aeromicrobium	29	13	5	8	0	4	0	0	0	0	25	11	3	8	0	2	2	0
		Agromyces	11	4	0	4	0	4	0	0	0	0	4	4	0	4	3	0	0	0
		Alloactinosynnema	0	3	0	3	0	0	0	0	0	0	0	3	0	3	0	0	0	0
		Amycolatopsis	34	0	0	0	0	3	0	0	0	0	4	0	0	0	27	0	0	0
		Arthrobacter	24	20	6	5	9	4	12	0	3	9	15	6	4	2	5	2	2	0
		Blastococcus	2	2	0	0	2	2	2	0	0	2	0	0	0	0	0	0	0	0
		Brachybacterium	13	12	7	5	0	0	0	0	0	0	2	9	4	5	11	3	3	0
		Brevibacterium	12	6	3	3	0	3	3	0	3	0	0	0	0	0	9	3	0	3
		Cellulosimicrobium	5	2	2	0	0	5	2	2	0	0	0	0	0	0	0	0	0	0
		Citricoccus	4	0	0	0	0	0	0	0	0	0	0	0	0	0	4	0	0	0
		Clavibacter	0	4	0	4	0	0	4	0	4	0	0	0	0	0	0	0	0	0
		Corynebacterium	220	75	48	8	19	46	39	14	6	19	7	2	0	2	167	34	9	25
		Cryobacterium	0	11	9	0	2	0	2	0	0	2	0	0	0	0	0	9	2	7
		Curtobacterium	4	17	0	12	5	4	17	0	12	5	0	0	0	0	0	0	0	0
		Demetria	106	66	51	15	0	2	21	12	9	0	92	28	22	6	12	17	8	9
		Gordonia	54	34	21	9	4	49	34	21	9	4	0	0	0	0	5	0	0	0
		Humibacillus	2	2	0	2	0	2	0	0	0	0	0	2	0	2	0	0	0	0
		Humicoccus	0	3	0	0	3	0	3	0	0	3	0	0	0	0	0	0	0	0
		Janibacter	51	6	6	0	0	2	0	0	0	0	44	0	0	0	5	6	6	0
		Kineosporia	0	5	2	0	3	0	3	0	0	3	0	0	0	0	0	2	2	0
		Knoellia	53	16	12	4	0	2	0	0	0	0	0	6	2	4	51	10	10	0
		Kocuria	6	14	11	0	3	2	3	0	0	3	0	0	0	0	4	11	0	11
		Kribbella	10	8	3	0	5	0	5	0	0	5	7	0	0	0	3	3	3	0
		Lechevalieria	14	3	3	0	0	0	0	0	0	0	0	3	3	0	14	0	0	0
		Lentzea	213	11	4	7	0	0	0	0	0	0	0	7	0	7	213	4	4	0
		Marmoricola	8	11	9	2	0	0	0	0	0	0	8	8	6	2	0	3	0	3
		Microbacterium	197	236	161	38	37	49	66	16	13	37	45	51	26	25	103	119	95	24
		Micrococcus	33	53	31	22	0	13	30	11	19	0	7	8	5	3	13	15	4	11
		Microlunatus	27	9	6	3	0	4	3	3	0	0	10	6	3	3	13	0	0	0
		Modestobacter	0	4	0	0	4	0	4	0	0	4	0	0	0	0	0	0	0	0
		Mycobacterium	13	11	0	3	8	7	8	0	0	8	6	3	0	3	0	0	0	0
		Nesterenkonia	30	0	0	0	0	30	0	0	0	0	0	0	0	0	0	0	0	0
		Nocardioides	82	99	51	29	19	23	61	26	16	19	21	22	9	13	38	16	13	3
		Oerskovia	12	3	0	0	3	0	3	0	0	3	12	0	0	0	0	0	0	0
		Ornithinicoccus	0	3	0	3	0	0	3	0	3	0	0	0	0	0	0	0	0	0
		Ornithinimicrobium	3	0	0	0	0	0	0	0	0	0	3	0	0	0	0	0	0	0
		Promicromonospora	27	68	48	14	6	3	63	46	11	6	0	3	0	3	24	2	2	0
		Propionibacterium	1213	554	300	192	62	417	277	109	106	62	143	126	40	86	653	151	113	38
		Pseudoclavibacter	0	3	3	0	0	0	3	3	0	0	0	0	0	0	0	0	0	0
		Pseudonocardia	2	5	3	2	0	0	0	0	0	0	2	2	0	2	0	3	3	0
		Rhodococcus	50	49	17	7	25	20	28	3	0	25	28	19	12	7	2	2	2	0
		Rothia	4	4	4	0	0	0	0	0	0	0	2	0	0	0	2	4	0	4
		Sanguibacter	0	28	0	0	28	0	28	0	0	28	0	0	0	0	0	0	0	0
		Smaragdicoccus	5	0	0	0	0	0	0	0	0	0	3	0	0	0	2	0	0	0
		Streptomyces	5	35	13	6	16	0	16	0	0	16	3	16	10	6	2	3	3	0
		Williamsia	7	3	0	3	0	4	0	0	0	0	3	3	0	3	0	0	0	0
		Yaniella	4	0	0	0	0	0	0	0	0	0	0	0	0	0	4	0	0	0
		Yimella	0	3	3	0	0	0	0	0	0	0	0	0	0	0	0	3	0	3
		Unidentified	147	184	99	39	46	25	91	27	18	46	35	40	19	21	87	53	46	7
	Rubrobacteria	Rubrobacter	2	3	3	0	0	0	0	0	0	0	2	3	3	0	0	0	0	0
	Thermoleophilia		28	19	13	6	0	3	8	6	2	0	20	9	5	4	5	2	0	2
		Solirubrobacter	5	0	0	0	0	0	0	0	0	0	0	0	0	0	5	0	0	0
		Unidentified	23	19	13	6	0	3	8	6	2	0	20	9	5	4	0	2	0	2
Armatimonadetes	Unidentified	Unidentified	12	8	3	0	5	8	8	3	0	5	4	0	0	0	0	0	0	0
Bacteroidetes			1084	1145	459	499	187	570	558	172	199	187	324	366	66	300	190	221	167	54
	Bacteroidia		22	18	14	2	2	6	2	0	0	2	2	6	4	2	14	10	0	10
		Porphyromonas	4	6	4	0	2	0	2	0	0	2	2	0	0	0	2	4	0	4
		Prevotella	18	8	8	0	0	6	0	0	0	0	0	2	2	0	12	6	0	6
		Tannerella	0	4	2	2	0	0	0	0	0	0	0	4	2	2	0	0	0	0
	Cytophagia		209	322	96	189	37	120	105	21	47	37	41	156	14	142	48	61	48	13
		Algoriphagus	20	42	21	21	0	0	12	0	12	0	0	9	0	9	20	21	19	2
		Dyadobacter	27	12	5	5	2	5	4	2	0	2	22	8	3	5	0	0	0	0
		Flexibacter	6	9	3	3	3	0	3	0	0	3	6	6	3	3	0	0	0	0
		Hymenobacter	10	48	18	17	13	5	37	7	17	13	0	0	0	0	5	11	0	11
		Leadbetterella	18	17	7	5	5	18	17	7	5	5	0	0	0	0	0	0	0	0
		Reichenbachiella	0	5	5	0	0	0	5	5	0	0	0	0	0	0	0	0	0	0
		Rubricoccus	0	6	0	0	6	0	6	0	0	6	0	0	0	0	0	0	0	0
		Spirosoma	10	0	0	0	0	4	0	0	0	0	3	0	0	0	3	0	0	0
		Unidentified	118	183	37	138	8	88	21	0	13	8	10	133	8	125	20	29	29	0
	Flavobacteria		543	468	199	166	103	302	270	75	92	103	158	100	26	74	83	98	73	25
		Aequorivita	3	4	2	2	0	0	0	0	0	0	0	4	2	2	3	0	0	0
		Capnocytophaga	3	0	0	0	0	0	0	0	0	0	0	0	0	0	3	0	0	0
		Chryseobacterium	109	84	33	29	22	37	48	9	17	22	36	17	5	12	36	19	2	17
		Cloacibacterium	39	39	34	5	0	17	7	2	5	0	0	0	0	0	22	32	24	8
		Crocinitomix	19	0	0	0	0	14	0	0	0	0	0	0	0	0	5	0	0	0
		Flavobacterium	110	90	30	14	46	39	76	16	14	46	65	0	0	0	6	14	14	0
		Fluviicola	7	56	13	29	14	0	45	5	26	14	7	5	2	3	0	6	6	0
		Joostella	106	69	32	28	9	99	22	9	4	9	7	39	15	24	0	8	8	0
		Mesonia	14	19	11	8	0	0	5	0	5	0	10	3	0	3	4	11	11	0
		Weeksella	29	41	16	15	10	25	31	16	5	10	4	10	0	10	0	0	0	0
		Unidentified	104	66	28	36	2	71	36	18	16	2	29	22	2	20	4	8	8	0
	Sphingobacteria		307	335	150	140	45	142	181	76	60	45	120	102	22	80	45	52	46	6
		Chitinophaga	5	4	2	2	0	0	4	2	2	0	5	0	0	0	0	0	0	0
		Ferruginibacter	4	2	0	2	0	0	0	0	0	0	4	2	0	2	0	0	0	0
		Flavisolibacter	21	2	0	2	0	0	0	0	0	0	4	2	0	2	17	0	0	0
		Lacibacter	0	24	0	0	24	0	24	0	0	24	0	0	0	0	0	0	0	0
		Niabella	48	57	22	28	7	35	28	7	14	7	13	19	5	14	0	10	10	0
		Pedobacter	20	27	7	20	0	0	0	0	0	0	20	24	4	20	0	3	3	0
		Sediminibacterium	16	26	19	5	2	8	2	0	0	2	5	8	3	5	3	16	10	6
		Sphingobacterium	78	62	45	10	7	61	54	40	7	7	15	8	5	3	2	0	0	0
		Terrimonas	4	3	0	3	0	0	0	0	0	0	0	3	0	3	4	0	0	0
		Unidentified	111	128	55	68	5	38	69	27	37	5	54	36	5	31	19	23	23	0
	Unidentified	Unidentified	3	2	0	2	0	0	0	0	0	0	3	2	0	2	0	0	0	0
Candidate Division OD1	Unidentified	Unidentified	8	0	0	0	0	0	0	0	0	0	8	0	0	0	0	0	0	0
Candidate Division OP11	Unidentified	Unidentified	5	2	0	0	2	5	2	0	0	2	0	0	0	0	0	0	0	0
Candidate Division TM7	Unidentified	Unidentified	216	97	61	21	15	19	32	11	6	15	26	17	2	15	171	48	40	8
Chlorobi	Chlorobia	Unidentified	6	0	0	0	0	6	0	0	0	0	0	0	0	0	0	0	0	0
Chloroflexi			15	13	2	6	5	7	5	0	0	5	2	8	2	6	6	0	0	0
	Anaerolineae	Unidentified	0	4	0	4	0	0	0	0	0	0	0	4	0	4	0	0	0	0
	Caldilineae	Unidentified	4	0	0	0	0	4	0	0	0	0	0	0	0	0	0	0	0	0
	Chloroflexi	Roseiflexus	3	2	0	2	0	0	0	0	0	0	0	2	0	2	3	0	0	0
		Unidentified	3	5	0	0	5	3	5	0	0	5	0	0	0	0	0	0	0	0
	Thermomicrobia	Unidentified	5	2	2	0	0	0	0	0	0	0	2	2	2	0	3	0	0	0
Cyanobacteria			168	18	10	8	0	96	13	8	5	0	29	5	2	3	43	0	0	0
	Subsection II	Chroococcidiopsis	34	0	0	0	0	0	0	0	0	0	0	0	0	0	34	0	0	0
	Subsection III	Microcoleus	93	0	0	0	0	89	0	0	0	0	0	0	0	0	4	0	0	0
	Subsection IV		27	0	0	0	0	4	0	0	0	0	23	0	0	0	0	0	0	0
		Calothrix	23	0	0	0	0	0	0	0	0	0	23	0	0	0	0	0	0	0
		Nostoc	4	0	0	0	0	4	0	0	0	0	0	0	0	0	0	0	0	0
	Unidentified	Unidentified	14	18	10	8	0	3	13	8	5	0	6	5	2	3	5	0	0	0
Deinococcus-Thermus	Deinococci	Thermus	11	7	5	2	0	7	7	5	2	0	4	0	0	0	0	0	0	0
Elusimicrobia	Elusimicrobia	Unidentified	14	17	2	15	0	0	0	0	0	0	14	17	2	15	0	0	0	0
Firmicutes			2803	4721	4008	437	276	583	805	181	348	276	314	96	7	89	1906	3820	2011	1809
	Bacilli		2766	4688	3986	426	276	583	788	173	339	276	302	94	7	87	1881	3806	2009	1797
		Aerococcus	9	13	0	8	5	4	7	0	2	5	3	6	0	6	2	0	0	0
		Anoxybacillus	0	4	0	4	0	0	0	0	0	0	0	4	0	4	0	0	0	0
		Atopostipes	31	18	2	11	5	11	18	2	11	5	14	0	0	0	6	0	0	0
		Bacillus	1950	4096	3820	255	21	467	396	123	252	21	7	8	5	3	1476	3692	1967	1725
		Brochothrix	0	6	2	4	0	0	2	2	0	0	0	4	0	4	0	0	0	0
		Desemzia	7	0	0	0	0	0	0	0	0	0	0	0	0	0	7	0	0	0
		Dolosigranulum	11	7	7	0	0	4	0	0	0	0	7	0	0	0	0	7	0	7
		Eremococcus	2	2	2	0	0	0	0	0	0	0	0	0	0	0	2	2	2	0
		Gemella	67	6	2	2	2	4	2	0	0	2	57	2	0	2	6	2	2	0
		Geobacillus	3	24	0	24	0	3	24	0	24	0	0	0	0	0	0	0	0	0
		Granulicatella	12	0	0	0	0	4	0	0	0	0	4	0	0	0	4	0	0	0
		Laceyella	4	0	0	0	0	4	0	0	0	0	0	0	0	0	0	0	0	0
		Lactobacillus	11	2	0	2	0	0	2	0	2	0	0	0	0	0	11	0	0	0
		Lactococcus	4	3	0	0	3	4	3	0	0	3	0	0	0	0	0	0	0	0
		Listeria	0	8	0	8	0	0	0	0	0	0	0	8	0	8	0	0	0	0
		Paenibacillus	3	2	0	0	2	0	2	0	0	2	3	0	0	0	0	0	0	0
		Planomicrobium	0	14	0	11	3	0	7	0	4	3	0	7	0	7	0	0	0	0
		Sporosarcina	3	0	0	0	0	0	0	0	0	0	3	0	0	0	0	0	0	0
		Staphylococcus	408	147	85	49	13	56	65	20	32	13	38	19	2	17	314	63	31	32
		Streptococcus	230	106	48	48	10	22	48	26	12	10	158	36	0	36	50	22	7	15
		Tetragenococcus	8	0	0	0	0	0	0	0	0	0	8	0	0	0	0	0	0	0
		Tumebacillus	0	18	18	0	0	0	0	0	0	0	0	0	0	0	0	18	0	18
		Unidentified	3	212	0	0	212	0	212	0	0	212	0	0	0	0	3	0	0	0
	Clostridia		34	33	22	11	0	0	17	8	9	0	9	2	0	2	25	14	2	12
		Anaerococcus	7	8	8	0	0	0	8	8	0	0	0	0	0	0	7	0	0	0
		Clostridium	9	0	0	0	0	0	0	0	0	0	9	0	0	0	0	0	0	0
		Faecalibacterium	0	3	0	3	0	0	3	0	3	0	0	0	0	0	0	0	0	0
		Finegoldia	3	0	0	0	0	0	0	0	0	0	0	0	0	0	3	0	0	0
		Johnsonella	5	0	0	0	0	0	0	0	0	0	0	0	0	0	5	0	0	0
		Peptoniphilus	7	0	0	0	0	0	0	0	0	0	0	0	0	0	7	0	0	0
		Peptostreptococcus	0	4	2	2	0	0	0	0	0	0	0	2	0	2	0	2	0	2
		Veillonella	3	18	12	6	0	0	6	0	6	0	0	0	0	0	3	12	2	10
	Erysipelotrichi	Solobacterium	3	0	0	0	0	0	0	0	0	0	3	0	0	0	0	0	0	0
Fusobacteria	Fusobacteria		25	18	6	12	0	8	0	0	0	0	0	16	4	12	17	2	2	0
		Leptotrichia	9	5	0	5	0	2	0	0	0	0	0	5	0	5	7	0	0	0
		Unidentified	16	13	6	7	0	6	0	0	0	0	0	11	4	7	10	2	2	0
Gemmatimonadetes	Gemmatimonadetes	Gemmatimonas	0	8	0	2	6	0	8	0	2	6	0	0	0	0	0	0	0	0
Planctomycetes			54	35	24	2	9	23	21	12	0	9	21	5	3	2	10	9	9	0
	Phycisphaerae	Unidentified	4	3	0	0	3	0	3	0	0	3	0	0	0	0	4	0	0	0
	Planctomycetacia		50	32	24	2	6	23	18	12	0	6	21	5	3	2	6	9	9	0
		Gemmata	3	4	4	0	0	0	0	0	0	0	0	0	0	0	3	4	4	0
		Pirellula	3	0	0	0	0	0	0	0	0	0	3	0	0	0	0	0	0	0
		Planctomyces	12	8	6	0	2	0	8	6	0	2	12	0	0	0	0	0	0	0
		Rhodopirellula	0	3	3	0	0	0	3	3	0	0	0	0	0	0	0	0	0	0
		Singulisphaera	8	5	5	0	0	2	0	0	0	0	6	0	0	0	0	5	5	0
		Zavarzinella	5	2	0	0	2	5	2	0	0	2	0	0	0	0	0	0	0	0
		Unidentified	19	10	6	2	2	16	5	3	0	2	0	5	3	2	3	0	0	0
Proteobacteria			57812	200689	112007	66658	22024	15937	60300	16580	21696	22024	17620	79367	34405	44962	24255	61022	37897	23125
	Alphaproteobacteria		16302	157927	83911	56196	17820	3213	48323	13107	17396	17820	10215	60359	21559	38800	2874	49245	30406	18839
		Agaricicola	0	7	0	0	7	0	7	0	0	7	0	0	0	0	0	0	0	0
		Ahrensia	19	40	20	14	6	9	13	2	5	6	3	24	15	9	7	3	3	0
		Altererythrobacter	18	44	30	8	6	10	27	18	3	6	4	5	0	5	4	12	8	4
		Amaricoccus	9	29	9	4	16	9	29	9	4	16	0	0	0	0	0	0	0	0
		Ancalomicrobium	0	5	5	0	0	0	0	0	0	0	0	5	5	0	0	0	0	0
		Ancylobacter	2	2	2	0	0	0	0	0	0	0	0	2	2	0	2	0	0	0
		Balneimonas	14	22	7	10	5	2	5	0	0	5	8	13	3	10	4	4	0	4
		Bauldia	2	7	5	0	2	2	7	5	0	2	0	0	0	0	0	0	0	0
		Bosea	10	0	0	0	0	0	0	0	0	0	4	0	0	0	6	0	0	0
		Bradyrhizobium	49	88	63	20	5	4	10	2	3	5	27	30	13	17	18	48	44	4
		Brevundimonas	18	17	12	3	2	7	2	0	0	2	11	8	5	3	0	7	2	5
		Caedibacter	46	55	22	33	0	0	0	0	0	0	46	55	22	33	0	0	0	0
		Camelimonas	0	4	2	0	2	0	4	2	0	2	0	0	0	0	0	0	0	0
		Ca. Alysiosphaera	0	5	0	0	5	0	5	0	0	5	0	0	0	0	0	0	0	0
		Ca. Hepatincola	196	5783	3151	2632	0	0	0	0	0	0	196	5783	3151	2632	0	0	0	0
		Caulobacter	37	19	13	3	3	10	10	4	3	3	14	3	3	0	13	6	2	4
		Defluviicoccus	0	5	0	0	5	0	5	0	0	5	0	0	0	0	0	0	0	0
		Devosia	73	61	32	22	7	19	35	9	19	7	22	12	9	3	32	14	9	5
		Hansschlegelia	5	2	0	2	0	0	0	0	0	0	5	2	0	2	0	0	0	0
		Hirschia	4	0	0	0	0	4	0	0	0	0	0	0	0	0	0	0	0	0
		Kaistia	8	6	6	0	0	0	6	6	0	0	8	0	0	0	0	0	0	0
		Mesorhizobium	49	80	70	5	5	21	25	15	5	5	4	2	2	0	24	53	35	18
		Methylobacterium	96	275	34	30	211	53	228	9	8	211	19	22	0	22	24	25	25	0
		Nitrobacter	9	10	4	4	2	3	2	0	0	2	4	6	2	4	2	2	0	2
		Novosphingobium	7	10	0	10	0	0	0	0	0	0	7	10	0	10	0	0	0	0
		Ochrobactrum	12	16	6	7	3	6	7	2	2	3	6	9	4	5	0	0	0	0
		Paracoccus	372	237	142	42	53	245	197	118	26	53	88	24	8	16	39	16	16	0
		Pedomicrobium	0	3	0	3	0	0	0	0	0	0	0	3	0	3	0	0	0	0
		Phenylobacterium	10	29	29	0	0	2	2	2	0	0	0	0	0	0	8	27	22	5
		Phyllobacterium	133	22	17	3	2	93	22	17	3	2	21	0	0	0	19	0	0	0
		Pseudoxanthobacter	0	3	0	0	3	0	3	0	0	3	0	0	0	0	0	0	0	0
		Rhizobium	82	108	46	38	24	32	62	9	29	24	16	27	18	9	34	19	19	0
		Rhodobium	2	2	0	0	2	0	2	0	0	2	0	0	0	0	2	0	0	0
		Rhodoplanes	3	0	0	0	0	0	0	0	0	0	3	0	0	0	0	0	0	0
		Roseobacter	0	8	5	0	3	0	6	3	0	3	0	0	0	0	0	2	2	0
		Roseomonas	17	9	4	0	5	6	9	4	0	5	3	0	0	0	8	0	0	0
		Rubellimicrobium	4	0	0	0	0	4	0	0	0	0	0	0	0	0	0	0	0	0
		Sandaracinobacter	3	7	0	5	2	3	7	0	5	2	0	0	0	0	0	0	0	0
		Shinella	9	12	6	0	6	3	6	0	0	6	0	3	3	0	6	3	3	0
		Skermanella	2	11	9	0	2	2	2	0	0	2	0	9	9	0	0	0	0	0
		Sphingobium	53	19	17	2	0	11	7	5	2	0	4	4	4	0	38	8	4	4
		Sphingomonas	2813	3785	2359	1230	196	925	1685	305	1184	196	235	83	37	46	1653	2017	1645	372
		Wolbachia	7316	143294	76300	50508	16486	999	44834	12405	15943	16486	5782	52120	17555	34565	535	46340	28034	18306
		Unidentified	4800	3786	1484	1558	744	729	1052	156	152	744	3675	2095	689	1406	396	639	533	106
	Betaproteobacteria		4207	1895	1237	295	363	3458	1011	474	174	363	223	180	59	121	526	704	510	194
		Achromobacter	7	8	4	0	4	0	4	0	0	4	0	0	0	0	7	4	2	2
		Acidovorax	8	0	0	0	0	0	0	0	0	0	5	0	0	0	3	0	0	0
		Azospira	4	0	0	0	0	4	0	0	0	0	0	0	0	0	0	0	0	0
		Comamonas	8	0	0	0	0	5	0	0	0	0	0	0	0	0	3	0	0	0
		Cupriavidus	15	0	0	0	0	4	0	0	0	0	2	0	0	0	9	0	0	0
		Delftia	228	255	156	72	27	79	106	26	53	27	26	24	5	19	123	125	85	40
		Leptothrix	0	10	5	5	0	0	8	3	5	0	0	2	2	0	0	0	0	0
		Limnobacter	177	92	35	32	25	71	31	6	0	25	104	59	27	32	2	2	0	2
		Massilia	16	23	8	15	0	2	18	5	13	0	4	2	0	2	10	3	0	3
		Methyloversatilis	63	45	5	20	20	31	37	3	14	20	26	6	0	6	6	2	2	0
		Ottowia	6	4	4	0	0	6	4	4	0	0	0	0	0	0	0	0	0	0
		Ralstonia	3022	681	395	42	244	2975	619	361	14	244	24	38	10	28	23	24	11	13
		Ramlibacter	0	3	3	0	0	0	0	0	0	0	0	0	0	0	0	3	3	0
		Rhizobacter	4	7	3	4	0	4	0	0	0	0	0	7	3	4	0	0	0	0
		Tepidimonas	3	0	0	0	0	3	0	0	0	0	0	0	0	0	0	0	0	0
		Variovorax	75	150	139	11	0	16	14	8	6	0	3	8	3	5	56	128	91	37
		Unidentified	571	617	480	94	43	258	170	58	69	43	29	34	9	25	284	413	316	97
	Deltaproteobacteria		55	61	13	31	17	21	39	3	19	17	23	18	6	12	11	4	4	0
		Ca. Entotheonella	0	3	0	3	0	0	0	0	0	0	0	3	0	3	0	0	0	0
		Haliangium	0	7	0	4	3	0	3	0	0	3	0	4	0	4	0	0	0	0
		Nannocystis	3	0	0	0	0	0	0	0	0	0	0	0	0	0	3	0	0	0
		Peredibacter	0	11	0	11	0	0	11	0	11	0	0	0	0	0	0	0	0	0
		Sorangium	2	3	3	0	0	0	3	3	0	0	0	0	0	0	2	0	0	0
		Unidentified	50	37	10	13	14	21	22	0	8	14	23	11	6	5	6	4	4	0
	Gammaproteobacteria		37061	40445	26551	10077	3817	9234	10884	2973	4094	3817	7092	18734	12751	5983	20735	10827	6802	4025
		Acinetobacter	776	650	346	249	55	345	373	123	195	55	286	75	21	54	145	202	100	102
		Aeromonas	3	0	0	0	0	0	0	0	0	0	3	0	0	0	0	0	0	0
		Alcanivorax	6	2	0	2	0	2	2	0	2	0	0	0	0	0	4	0	0	0
		Aquicella	3	0	0	0	0	3	0	0	0	0	0	0	0	0	0	0	0	0
		Enhydrobacter	120	34	15	13	6	22	25	8	11	6	70	6	4	2	28	3	3	0
		Escherichia-Shigella	7	8	2	6	0	7	2	0	2	0	0	4	0	4	0	2	2	0
		Haemophilus	62	15	4	0	11	2	15	4	0	11	51	0	0	0	9	0	0	0
		Halomonas	12498	11315	5093	4160	2062	4926	5834	1492	2280	2062	3535	2818	938	1880	4037	2663	1406	1257
		Hydrocarboniphaga	0	3	0	3	0	0	3	0	3	0	0	0	0	0	0	0	0	0
		Legionella	0	4	4	0	0	0	4	4	0	0	0	0	0	0	0	0	0	0
		Lysobacter	5	10	6	4	0	3	10	6	4	0	2	0	0	0	0	0	0	0
		Methylophaga	11	0	0	0	0	7	0	0	0	0	0	0	0	0	4	0	0	0
		Microbulbifer	0	4	4	0	0	0	4	4	0	0	0	0	0	0	0	0	0	0
		Nevskia	12	3	3	0	0	5	0	0	0	0	0	0	0	0	7	3	3	0
		Photobacterium	4	7	7	0	0	0	0	0	0	0	0	0	0	0	4	7	7	0
		Pseudoalteromonas	0	4	2	2	0	0	0	0	0	0	0	2	0	2	0	2	2	0
		Pseudomonas	3247	7793	6377	1266	150	1148	882	371	361	150	169	3073	2168	905	1930	3838	2433	1405
		Psychrobacter	14	0	0	0	0	0	0	0	0	0	6	0	0	0	8	0	0	0
		Rahnella	8	0	0	0	0	0	0	0	0	0	4	0	0	0	4	0	0	0
		Rheinheimera	2	2	2	0	0	2	2	2	0	0	0	0	0	0	0	0	0	0
		Rickettsiella	12704	11946	10208	1738	0	23	4	4	0	0	838	10690	8952	1738	11843	1252	1164	88
		Salmonella	42	64	29	3	32	6	35	0	3	32	5	0	0	0	31	29	29	0
		Serratia	0	4	0	2	2	0	2	0	0	2	0	2	0	2	0	0	0	0
		Shewanella	5612	5488	2614	1902	972	2145	2770	825	973	972	1506	1230	301	929	1961	1488	774	714
		Silanimonas	36	28	10	13	5	0	5	0	0	5	36	23	10	13	0	0	0	0
		Stenotrophomonas	420	649	529	75	45	142	148	46	57	45	44	22	4	18	234	479	288	191
		Steroidobacter	6	6	0	6	0	3	0	0	0	0	3	6	0	6	0	0	0	0
		Thermomonas	0	3	0	3	0	0	3	0	3	0	0	0	0	0	0	0	0	0
		Vibrio	2	26	7	7	12	0	22	5	5	12	2	2	0	2	0	2	0	2
		Unidentified	1461	2377	1289	623	465	443	739	79	195	465	532	781	353	428	486	857	591	266
	Unidentified	Unidentified	187	361	295	59	7	11	43	23	13	7	67	76	30	46	109	242	175	67
Tenericutes	Mollicutes		25204	14099	9869	4223	7	16150	3734	3521	206	7	8431	10267	6250	4017	623	98	96	2
		Ca. Bacilloplasma	1379	395	204	191	0	471	155	6	149	0	296	157	115	42	612	83	83	0
		Ca. Hepatoplasma	23825	13704	9665	4032	7	15679	3579	3515	57	7	8135	10110	6135	3975	11	15	13	2
Verrucomicrobia			23	21	10	5	6	2	15	4	5	6	15	3	3	0	6	3	3	0
	Opitutae	Opitutus	0	7	5	0	2	0	4	2	0	2	0	0	0	0	0	3	3	0
	Spartobacteria		3	4	0	0	4	0	4	0	0	4	3	0	0	0	0	0	0	0
		Ca. Xiphinematobacter	0	4	0	0	4	0	4	0	0	4	0	0	0	0	0	0	0	0
		Unidentified	3	0	0	0	0	0	0	0	0	0	3	0	0	0	0	0	0	0
	Verrucomicrobiae		20	10	5	5	0	2	7	2	5	0	12	3	3	0	6	0	0	0
		Luteolibacter	5	3	3	0	0	2	0	0	0	0	0	3	3	0	3	0	0	0
		Verrucomicrobium	0	7	2	5	0	0	7	2	5	0	0	0	0	0	0	0	0	0
		Unidentified	15	0	0	0	0	0	0	0	0	0	12	0	0	0	3	0	0	0
